# Supplementary material for: Obesity-Associated Metabolic Disturbances Reverse the Antioxidant and Anti-Inflammatory Properties of High-Density Lipoproteins in Microglial Cells
Source: Biomedicines. 2021 Nov 19;9(11):1722. doi: 10.3390/biomedicines9111722 (PMC8615358; doi:10.3390/biomedicines9111722)
Supplement: Supplementary file 1 [file biomedicines-09-01722-s001.zip]

Archive with 1 entries (1 files):
- biomedicines-1462787-Supplementary Materials.pdf
